# Supplementary material for: Heart Rate Variability Biofeedback Training Can Improve Menopausal Symptoms and Psychological Well-Being in Women with a Diagnosis of Primary Breast Cancer: A Longitudinal Randomized Controlled Trial
Source: Curr Oncol. 2025 Mar 4;32(3):150. doi: 10.3390/curroncol32030150 (PMC11941165; doi:10.3390/curroncol32030150)
Supplement: Supplementary file 1 [file curroncol-32-00150-s001.zip]

Archive with 6 entries (6 files):
- Table S1 CO .docx
- __MACOSX/._Table S1 CO .docx
- Table S2 CO.docx
- __MACOSX/._Table S2 CO.docx
- Table S3 CO.docx
- __MACOSX/._Table S3 CO.docx
